# Supplementary material for: cAMP/PKA Signaling Modulates Mitochondrial Supercomplex Organization
Source: Int J Mol Sci. 2022 Aug 25;23(17):9655. doi: 10.3390/ijms23179655 (PMC9455794; doi:10.3390/ijms23179655)
Supplement: Supplementary file 1 [file ijms-23-09655-s001.zip]

Archive with 1 entries (1 files):
- ijms-1874424-supplementary.pdf
